# Supplementary material for: Deciphering the role of Hat1 in spermatogenesis: Chromatin organization and beyond
Source: PeerJ. 2025 Nov 19;13:e20240. doi: 10.7717/peerj.20240 (PMC12640128; doi:10.7717/peerj.20240)
Supplement: Supplemental Information 9 [file peerj-13-20240-s009.zip]

Archive with 22 entries (19 files):
- 1-GAPDH/
- 1-GAPDH/1-cg-yg-Hat1.Tif
- 1-GAPDH/2-cg-yg-GAP0DH.Tif
- 1-GAPDH/3-cs-ys-GAP0DH.Tif
- 1-GAPDH/4-cs-ys-GAP0DH.tif
- 1-GAPDH/5-cg-yg-GAP0DH.Tif
- 2-HAT1/
- 2-HAT1/1-cg-yg.Tif
- 2-HAT1/2-cg-yg.Tif
- 2-HAT1/3-Hat1ys-cy-GAPDH.Tif
- 2-HAT1/4-Hat1ys-cy-GAPDH.tif
- 2-HAT1/5-ys-cs-Hat1.Tif
- 2-HAT1/6-cg-yg-Hat1.Tif
- 3-integral film/
- 3-integral film/WB-1.pdf
- 3-integral film/WB-2.pdf
- 3-integral film/WB-3.pdf
- 3-integral film/WB-4 .pdf
- 3-integral film/WB-5.pdf
- Expression of Hat1 protein.pdf
- Expression of Hat1 protein.pzfx
- Expression of Hat1 protein.xlsx
