# Supplementary material for: Deciphering the role of Hat1 in spermatogenesis: Chromatin organization and beyond
Source: PeerJ. 2025 Nov 19;13:e20240. doi: 10.7717/peerj.20240 (PMC12640128; doi:10.7717/peerj.20240)
Supplement: Supplemental Information 10 [file peerj-13-20240-s010.zip]

Archive with 19 entries (16 files):
- 2-HAT1/
- 2-HAT1/第1板--Hat1ys-cy-睾丸-20241210-发光-10min-GAPDH合成-1.tif
- 2-HAT1/第1板--Hat1ys-cy-睾丸-20241210-发光-10min-GAPDH合成.Tif
- 2-HAT1/第1板-cg-yg-睾丸-20250117-Hat1-发光-10s-合成.Tif
- 2-HAT1/第1板-cg-yg-睾丸-20250118-Hat1-发光-1s-合成.Tif
- 2-HAT1/第1板-ys-cs-睾丸-20250112-Hat1-发光-5s-合成.Tif
- 2-HAT1/第2板-cg-yg-睾丸-20250114-Hat1-发光-10s-合成.Tif
- 3-integral film/
- 3-integral film/WB-1.pdf
- 3-integral film/WB-2.pdf
- 3-integral film/WB-3.pdf
- 3-integral film/WB-4 .pdf
- 3-integral film/WB-5.pdf
- 1-GAPDH/
- 1-GAPDH/第1板-cg-yg-睾丸-20250117-Hat1-发光-1s-合成.Tif
- 1-GAPDH/第1板-cg-yg-睾丸-20250120-GAP0DH-发光-1s-合成.Tif
- 1-GAPDH/第2板-cs-ys睾丸-20250110-GAP0DH-发光-0.5s-合成-1.tif
- 1-GAPDH/第2板-cs-ys睾丸-20250110-GAP0DH-发光-0.5s-合成.Tif
- 1-GAPDH/第3板-cg-yg-睾丸-20250120-GAP0DH-发光-1s-合成.Tif
